# Supplementary material for: Interactions of Arachidonic Acid with AAC1 and UCP1
Source: Int J Mol Sci. 2025 Oct 29;26(21):10504. doi: 10.3390/ijms262110504 (PMC12607696; doi:10.3390/ijms262110504)
Supplement: Supplementary file 1 [file ijms-26-10504-s001.zip]

Archive with 1 entries (1 files):
- ijms-3938355-supplementary.pdf
